# Supplementary material for: Prediction of population behavior of Listeria monocytogenes in food using machine learning and a microbial growth and survival database
Source: Sci Rep. 2021 May 19;11:10613. doi: 10.1038/s41598-021-90164-z (PMC8134468; doi:10.1038/s41598-021-90164-z)
Supplement: Supplementary file 1 — Supplementary Information 1. [file 41598_2021_90164_MOESM1_ESM.csv]

record
B259_21
B259_14
B259_27
B259_20
B259_13
B259_26
B259_19
B259_12
B259_25
B259_18
B259_11
B259_24
B259_17
B259_10
B259_23
B259_16
B259_2
B259_22
B259_15
B259_1
B259_35
B259_28
B259_7
B259_34
B259_6
B259_33
B259_5
B259_32
B259_4
B259_31
B259_3
B259_30
B259_9
B259_29
B259_8
ADRIAN_28
ADRIAN_29
ADRIAN_30
ADRIAN_25
ADRIAN_26
ADRIAN_27
B165_29
B165_30
B165_31
B165_32
B165_33
B165_34
B165_35
B166_29
B166_30
B166_31
B166_32
B166_33
B166_34
B166_35
B259_49
B259_42
B259_48
B259_41
B259_47
B259_40
B259_46
B259_39
B259_45
B259_38
B259_51
B259_44
B259_37
B259_50
B259_43
B259_36
B259_63
B259_56
B259_69
B259_62
B259_55
B259_68
B259_61
B259_54
B259_67
B259_60
B259_53
B259_66
B259_59
B259_52
B259_65
B259_58
B259_64
B259_57
B289_129
B289_130
B415_435
B413_75
B413_123
B413_121
B413_73
B413_74
B413_122
B413_72
B413_71
B413_70
B289_162
B289_64
B289_66
B289_139
B289_68
B289_158
B289_144
B412_236
B412_218
B412_217
B413_69
B413_86
B413_68
B413_87
B413_67
B414_265
B413_77
B413_76
B413_85
B413_84
B413_66
B414_267
B414_264
B413_26
B413_25
B413_78
B413_65
B414_266
B413_83
B414_263
B414_268
MY00_02
MY00_01
MY00_03
MY00_04
MY00_06
MY00_05
LM089_1
LM089_2
LM089_3
LM095_1
LM095_2
LM096_1
LM096_2
LM093_1
LM093_2
LM094_1
LM094_2
LM090_1
LM090_2
LM091_1
LM091_2
LM092_1
LM098_1
LM097_1
LM097_2
LM132_11
LM099_1
LM099_11
LM099_16
LM099_6
LM100_1
LM100_2
LM101_1
LM101_2
LM102_1
LM102_2
LM103_1
LM103_2
LM104_1
LM104_2
LM105_1
LM105_2
LM106_1
LM107_1
LM112_1
LM112_2
LM111_1
LM111_2
LM110_1
LM110_2
LM109_1
LM109_2
LM108_1
LM108_2
LM113_1
LM113_2
LM113_3
LM113_4
LM113_5
LM113_6
LM113_7
LM113_8
LM113_9
LM114_1
LM121_1
LM121_2
LM122_1
LM122_2
LM119_1
LM119_2
LM120_1
LM120_2
LM115_1
LM115_2
LM116_1
LM116_2
LM117_1
LM117_2
LM118_1
LM118_2
LM123_1
LM123_2
LM124_1
LM124_2
LM130_1
LM130_11
LM130_6
LM131_1
LM131_2
LM128_1
LM128_2
LM125_1
LM125_2
LM126_1
LM132_1
LM132_6
LM127_1
LM127_11
LM127_16
LM127_6
B835_LM
LMBook53_117_obs21a
LMBook53_117_obs21b
B165_22
B165_23
B165_24
B165_25
B165_26
B165_27
B165_28
B166_22
B166_24
B166_26
B166_27
B166_28
B259_105
B259_104
B259_103
B259_102
B259_101
B259_73
B259_100
B259_72
B259_71
B259_91
B259_84
B259_77
B259_90
B259_83
B259_76
B259_89
B259_82
B259_75
B259_88
B259_81
B259_74
B259_87
B259_80
B259_93
B259_86
B259_79
B259_92
B259_85
B259_78
B259_98
B259_97
B259_96
B259_95
B259_94
B259_99
B117_46
B288_16
B288_139
B288_15
B288_131
B288_14
B288_113
B288_2
B288_5
B288_1
B288_142
B288_96
B289_155
B428_84
B428_111
B428_110
B428_85
B428_65
B428_77
B428_86
B428_88
B113_2
B113_1
B289_9
B289_19
B289_91
B289_48
B412_235
B412_216
B412_215
B113_49
B113_73
B113_82
B113_55
B113_72
B113_81
B113_53
B113_80
B113_6
B113_71
B113_79
B113_48
B413_14
B413_13
B413_12
B413_11
B113_57
B113_7
B113_54
B113_47
B413_24
B413_37
B413_23
B413_22
B413_36
B413_35
B413_21
B413_20
B413_19
B413_33
B413_34
B413_32
B413_18
B413_17
B413_16
B413_15
B413_31
B413_30
B413_29
B413_28
B413_82
B413_56
B413_81
B413_55
B413_54
B413_80
B413_53
B413_52
B413_51
B413_79
B415_369
B879_Lm
B878_Lm
B877_Lm
B876_Lm
B875_Lm
MY01_04
MY01_03
MY01_02
MY01_01
ENVA24
ENVA25
ENVA26
ENVA54
ENVA55
ENVA56
ENVA57
ENVA58
ENVA59
ENVA60
ENVA65
ENVA66
ENVA67
ENVA68
ENVA69
ENVA70
ENVA71
ENVA72
ENVA88
ENVA89
ENVA90
ENVA91
ENVA92
ENVA73
ENVA74
ENVA75
ENVA76
ENVA77
ENVA93
B165_15
B165_16
B165_17
B165_18
B165_19
B165_20
B165_21
B166_15
B166_16
B166_17
B166_18
B166_19
B166_20
B166_21
B259_110
B259_109
B259_108
B259_107
B259_106
B259_126
B259_119
B259_112
B259_125
B259_118
B259_111
B259_124
B259_117
B259_130
B259_123
B259_129
B259_122
B259_115
B259_128
B259_121
B259_114
B259_127
B259_120
B259_113
B211_LM
B212_LM
B259_133
B259_132
B259_138
B259_131
B259_137
B259_136
B259_135
B259_134
MY00_16
MY00_17
B405_LM
Laug_160a
Laug_160b
Laug_160c
Laug_840a
Laug_840b
Laug_840c
B007
Lm_BIO05
Lm_BIO13
GMW_0555
GMW_0556
B113_41
B113_42
B113_50
B117_28
B117_52
B117_35
B288_21
B288_20
B288_110
B288_19
B288_101
B288_24
B288_18
B288_23
B288_86
B288_17
B288_72
B289_12
B289_29
B289_30
B289_111
B289_116
B289_153
B289_7
B289_77
B289_79
B289_81
B428_37
B428_9
B428_34
B428_8
B428_7
B412_214
B412_213
MY00_18
MY00_19
ENVA27
ENVA28
ENVA29
ENVA30
ENVA31
ENVA32
LM080_1
LM081_1
LM082_1
LM083_1
LM086_1
LM087_1
LM088_1
GMW_0596
GMW_0598
GMW_0600
GMW_0602
DuhLm_10
DuhLm_9
B165_8
B165_9
B165_10
B165_11
B165_12
B165_13
B165_14
B166_8
B166_9
B166_10
B166_11
B166_12
B166_13
B166_14
B259_147
B259_153
B259_146
B259_152
B259_145
B259_151
B259_144
B259_150
B259_143
B259_149
B259_142
B259_148
B259_141
B259_168
B259_161
B259_154
B259_167
B259_160
B259_173
B259_166
B259_159
B259_172
B259_165
B259_158
B259_171
B259_164
B259_157
B259_170
B259_163
B259_156
B259_169
B259_162
B259_155
B259_174
B113_52
B113_56
B113_21
B113_36
B113_19
B113_34
B113_75
B113_67
B113_74
B113_58
B113_26
B113_20
B113_35
B113_18
B113_33
B113_66
B113_68
B113_59
B113_51
B413_3
B413_10
B113_78
B113_77
B113_76
B413_47
B413_46
B413_48
B413_44
B413_2
B413_45
B413_42
B413_43
B413_41
B413_40
B413_4
B413_39
B413_1
B413_38
B412_625
B414_269
B413_63
B413_7
B413_49
B413_50
B413_62
B414_270
B413_60
B413_9
B413_6
B413_59
B413_57
B413_58
B413_8
B413_5
PPSG_43
PPSG_49
Lmh10_1
MY00_23
MY00_24
ADRIAN_31
ADRIAN_32
ADRIAN_33
ADRIAN_34
ADRIAN_35
ADRIAN_36
MY00_20
MY00_41
MY00_40
MY00_22
MY00_42
GMW_0407
GMW_0408
GMW_0410
GMW_0411
LM067_1
LM067_2
LM068_1
LM068_2
LM075_1
LM075_2
LM076_1
LM076_2
LM072_1
LM072_2
LM073_1
LM073_2
LM074_1
LM074_2
LM069_1
LM069_2
LM070_1
LM070_2
LM071_1
LM071_2
ENVA14
ENVA15
ENVA16
B117_41
B117_23
B117_18
B288_28
B288_26
B288_51
B288_25
B288_34
B288_33
B288_32
B288_81
B288_29
B288_31
B288_91
B288_30
B289_22
B289_99
B289_100
B289_54
B289_87
B289_127
B289_121
B428_10
B428_33
B428_102
B428_103
B412_212
B412_233
B412_211
B412_84
B412_210
B428_73
B428_36
B428_74
B428_83
MY00_21
ELC0073
ELC0457
ELC0456
ELC0455
ELC0454
ELC0453
ELC0452
ELC0451
B165_1
B165_2
B165_3
B165_4
B165_5
B165_6
B165_7
B166_2
B166_3
B166_4
B166_5
B166_6
B166_7
B259_189
B259_182
B259_188
B259_181
B259_187
B259_180
B259_193
B259_186
B259_179
B259_192
B259_185
B259_178
B259_191
B259_184
B259_177
B259_190
B259_183
B259_176
B259_196
B259_209
B259_202
B259_195
B259_208
B259_201
B259_194
B259_207
B259_200
B259_206
B259_199
B259_205
B259_198
B259_204
B259_197
B113_14
B113_44
B113_12
B113_16
B861_Lm
B218_LM
B219_LM
BL15r
BL15s
B862_Lm
B873_Lm
B872_Lm
B871_Lm
MY00_25
MY00_26
MY00_27
LMFW030035_15
LMSCOTTA_15
B234_41
B234_46
B234_55
MY00_43
MY00_44
MY00_45
MY00_28
MY00_46
MY00_47
MY00_29
LM019_1
LM019_10
LM019_11
LM019_12
LM019_13
LM019_14
LM019_15
LM019_16
LM019_17
LM019_18
LM019_19
LM019_2
LM019_3
LM019_4
LM019_5
LM019_6
LM019_7
LM019_8
LM019_9
LM020_1
LM024_1
LM024_2
LM025_1
LM025_2
LM022_1
LM022_2
LM023_1
LM023_2
LM020_2
LM021_1
LM021_2
LM026_1
LM026_2
LM026_3
LM026_4
LM027_1
LM027_11
LM027_16
LM027_18
LM027_19
LM032_1
LM032_2
LM033_1
LM033_2
LM027_20
LM027_6
LM028_1
LM028_2
LM029_1
LM029_2
LM030_1
LM030_2
LM031_1
LM031_2
LM034_1
LM034_2
LM035_1
LM035_2
LM036_1
LM036_2
LM036_3
LM036_4
LM041_1
LM041_2
LM042_1
LM043_1
LM043_2
LM044_1
LM044_2
LM039_1
LM039_2
LM039_3
LM040_1
LM037_1
LM037_2
LM037_3
LM038_1
LM045_1
LM045_2
LM046_1
LM053_11
LM053_6
LM054_1
LM054_2
LM049_1
LM050_1
LM050_2
LM046_2
LM047_16
LM047_17
LM047_18
LM047_19
LM047_20
LM047_21
LM047_22
LM047_23
LM047_24
LM047_25
LM047_26
LM047_27
LM055_1
LM055_2
LM056_1
LM056_11
LM056_6
B837_LM
LMBook53_136_obs23j
B259_224
B259_217
B259_223
B259_216
B259_229
B259_222
B259_215
B259_228
B259_221
B259_214
B259_227
B259_213
B259_226
B259_219
B259_212
B259_225
B259_218
B259_211
B259_230
B259_243
B259_242
B259_235
B259_241
B259_240
B259_233
B259_239
B259_232
B113_70
B113_30
B113_62
B113_29
B113_65
B113_32
B113_63
B113_61
B113_31
B113_69
B117_1
B117_5
B288_77
B288_4
B288_8
B288_118
B288_67
B288_123
B288_7
B288_56
B288_11
B288_127
B288_44
B288_10
B288_39
B288_3
B288_12
B288_13
B288_22
B288_6
B288_9
B289_1
B289_13
B289_16
B289_132
B428_69
B428_32
B428_101
B428_35
B428_106
B428_66
B428_100
B415_330
B412_232
B412_62
B412_20
B412_607
B412_209
B412_582
B412_664
B412_208
B412_21
B428_70
B428_78
MY00_31
MY00_30
MY00_32
MY00_33
MY00_34
LMEGD_20
LMFW030035_20
LMSCOTTA_20
DuhLm_15
DuhLm_16
B113_15
B113_45
B113_17
B412_742
B407_LM
B463_LM
B464_LM
B459_LM
B462_LM
B461_LM
B460_LM
Tas1253
B226_LM
B227_LM
Tas657
Tas661
Tas645
Tas647
Tas648
Tas651
Tas654
Tas1268
Tas1265
Tas1262
Tas1259
Tas1256
Tas1296
LMEGD_25
LMFW030035_25
LMSCOTTA_25
Tas750
Tas662
Tas664
Tas665
Tas666
Tas668
Tas748
Tas670
Tas673
Tas676
Tas675
Tas751
Tas749
Tas747
Tas752
J202_Lm
J201_Lm
J205_Lm
J204_Lm
GMW_0646
GMW_0651
R_117
R_119
R_120
R_88
MY00_61
GMW_0755
GMW_0752
GMW_0753
GMW_0754
Lm_Pcr_0C_T1
Lm_Pcr_0C_T2
Lm_Pcr_2C_T1
Lm_Pcr_2C_T2
R_90
R_94
R_96
R_21
R_22
R_23
R_24
R_25
R_26
R_29
R_30
aero_4C_44pH_1
aero_4C_44pH_2
aero_4C_44pH_3
aero_4C_37pH_1
aero_4C_37pH_2
aero_4C_37pH_3
aero_4C_40pH_1
aero_4C_40pH_2
aero_4C_40pH_3
aero_4C_47pH_1
aero_4C_47pH_2
aero_4C_47pH_3
aero_4C_51pH_1
aero_4C_51pH_2
vac_4C_44pH_1
vac_4C_44pH_2
vac_4C_44pH_3
vac_4C_37pH_1
vac_4C_37pH_2
vac_4C_37pH_3
vac_4C_40pH_1
vac_4C_40pH_2
vac_4C_40pH_3
vac_4C_47pH_1
vac_4C_47pH_2
vac_4C_47pH_3
vac_4C_51pH_1
vac_4C_51pH_2
vac_4C_51pH_3
R_47
R_48
R_49
R_50
R_55
R_56
R_57
R_58
R_79
R_64
R_65
R_67
Tas2174
Tas2175
Tas2184
Tas2185
Tas2192
Tas2193
Tas2200
Tas2201
ELC0077
ELC0078
ELC0080
ELC0083
ELC0085
LM_crab_4C_T1
LM_crab_4C_T2
ELC0367
ELC0368
GMW_0645
GMW_0650
F191_1
F191_2
F191_3
MY00_59
MY00_62
LM_crab_4C_T3
LM_shrimp_4C_T1
LM_shrimp_4C_T2
LM_shrimp_4C_T3
F184_1
F184_2
F185_1
F185_2
F187_1
F187_2
F187_3
F188_1
F188_2
F188_3
F189_1
F189_2
F189_3
F197_3
F197_2
F197_1
F196_3
F196_2
F196_1
F195_1
F195_2
F195_3
F466_LM
F467_LM
F467_Lma
F465_LM
F465_Lma
F465_LMb
R_15
R_16
R_17
R_18
R_19
R_20
P_11L
P_12L
P_19L
P_20L
P_35L
P_36L
P_3L
P_4L
P_27L
P_28L
Lm_Fcr_5C_T1
Lm_Fcr_5C_T2
Lm_Pcr_5C_T1
Lm_Pcr_5C_T2
Lm_BIO101
Lm_BIO102
Lm_BIO103
Lm_BIO104
Lm_BIO105
Lm_BIO106
Lm_BIO201
Lm_BIO202
Lm_BIO203
Lm_BIO204
Lm_BIO205
Lm_BIO206
Lm_BIO501
Lm_BIO502
Lm_BIO503
Lm_BIO504
Lm_BIO505
Lm_BIO506
Lm_BIO507
Lm_BIO601
Lm_BIO602
Lm_BIO603
Lm_BIO604
Lm_BIO605
Lm_BIO606
GMW_0644
GMW_0649
R_121
R_123
R_124
F187_4
F187_5
F187_6
F188_4
F188_5
F188_6
F189_4
F189_5
F189_6
aero_8C_44pH_1
aero_8C_44pH_2
aero_8C_44pH_3
aero_8C_37pH_1
aero_8C_37pH_2
aero_8C_37pH_3
aero_8C_40pH_1
aero_8C_40pH_2
aero_8C_40pH_3
aero_8c_47pH_1
aero_8c_47pH_2
aero_8c_47pH_3
aero_4C_51pH_3
aero_8C_51pH_1
aero_8C_51pH_2
aero_8C_51pH_3
vac_8C_44pH_1
vac_8C_44pH_2
vac_8C_44pH_3
vac_8C_37pH_1
vac_8C_37pH_2
vac_8C_37pH_3
vac_8C_40pH_1
vac_8C_40pH_2
vac_8C_40pH_3
vac_8C_47pH_1
vac_8C_47pH_2
vac_8C_47pH_3
vac_8C_51pH_1
vac_8C_51pH_2
vac_8C_51pH_3
F187_7
F187_8
F187_9
F188_7
F188_8
F188_9
F189_7
F189_8
F189_9
R_80
LM_crab_8C_T1
LM_crab_8C_T2
LM_crab_8C_T3
LM_shrimp_8C_T1
LM_shrimp_8C_T2
LM_shrimp_8C_T3
GMW_0475
GMW_0476
GMW_0477
GMW_0478
Pi_006
R_59
R_60
R_69
aero_12C_44pH_1
aero_12C_44pH_2
aero_12C_44pH_3
aero_12C_37pH_1
aero_12C_37pH_2
aero_12C_37pH_3
aero_12C_40pH_1
aero_12C_40pH_2
aero_12C_40pH_3
Tas2170
Tas2171
Tas2178
Tas2179
Tas2180
Tas2188
Tas2189
Tas2196
Tas2197
Lm_Pcr_10C_T1
Lm_Pcr_10C_T2
vac_12C_44pH_1
vac_12C_44pH_2
vac_12C_44pH_3
vac_12C_37pH_1
vac_12C_37pH_2
vac_12C_37pH_3
vac_12C_40pH_1
vac_12C_40pH_2
vac_12C_40pH_3
aero_12C_47pH_1
aero_12C_47pH_2
aero_12C_47pH_3
vac_12C_47pH_1
vac_12C_47pH_2
vac_12C_47pH_3
aero_12C_51pH_1
aero_12C_51pH_2
aero_12C_51pH_3
GMW_0643
GMW_0648
F187_10
F187_11
F187_12
vac_12C_51pH_1
vac_12C_51pH_2
vac_12C_51pH_3
MY00_60
ELC0087
ELC0088
ELC0090
ELC0093
ELC0095
LM_crab_12C_T1
LM_crab_12C_T2
LM_crab_12C_T3
LM_shrimp_12C_T1
LM_shrimp_12C_T2
LM_shrimp_12C_T3
ELC0371
ELC0372
F188_10
F188_11
F188_12
F189_10
F189_11
F189_12
Tas5609
Tas5611
ELC0097
ELC0098
ELC0100
ELC0103
ELC0105
LM_crab_20C_T1
Lm_Fcr_15C_T1
Lm_Fcr_15C_T2
Lm_Pcr_15C_T1
Lm_Pcr_15C_T2
GMW_0642
LM_crab_20C_T2
LM_crab_20C_T3
LM_shrimp_20C_T1
LM_shrimp_20C_T2
LM_shrimp_20C_T3
Lm_Pcr_20C_T1
Lm_Pcr_20C_T2
Lm_Pcr_25C_T1
Lm_Pcr_25C_T2
Pi_007
J323_Lm
J324_Lm
J325_Lm
J326_Lm
J327_Lm
J328_Lm
J329_Lm
J330_Lm
GMW_0762
GMW_0763
GMW_0468
GMW_0470
J006_03
J005_03
LisAsp_1
GMW_0372
GMW_0368
GMW_0369
LM_corn_4C_T1
LM_corn_4C_T2
LM_corn_4C_T3
LM_green_4C_T1
LM_green_4C_T2
LM_green_4C_T3
ELC0343
ELC0344
Koseki_05_1LLM5
Broccoli_LS806_5_T3
Cucumber_LS806_5_T1
J006_02
J005_02
GMW_0549
GMW_0550
GMW_0543
GMW_0544
GMW_0551
GMW_0552
GMW_0541
GMW_0542
GMW_0545
GMW_0546
GMW_0547
GMW_0548
GMW_0553
GMW_0554
GMW_0767
GMW_0768
GMW_0769
GMW_0764
GMW_0765
GMW_0766
GMW_0373
LM_corn_8C_T1
LM_corn_8C_T2
LM_corn_8C_T3
LM_green_8C_T1
LM_green_8C_T2
LM_green_8C_T3
GMW_0467
GMW_0469
J006_01
J005_01
J007_01
J007_02
J007_03
J007_04
J007_05
J007_06
J007_07
J007_08
J007_09
Koseki_05_1LLM10
GMW_0413
GMW_0414
GMW_0415
GMW_0416
GMW_0417
GMW_0418
GMW_0421
GMW_0422
GMW_0423
GMW_0425
GMW_0427
GMW_0429
GMW_0431
LisAsp_2
Broccoli_LS806_10_T3
Cucumber_LS806_10_T1
O085_1
O085_2
O087_1
O087_2
Koseki_05_1LLM15
LM_corn_12C_T1
LM_corn_12C_T2
LM_corn_12C_T3
LM_green_12C_T1
LM_green_12C_T2
LM_green_12C_T3
ELC0347
ELC0348
J004_02
J004_03
J004_01
J004_04
J004_05
Koseki_05_1LLM20
LisAsp_3
GMW_0374
GMW_0370
GMW_0371
LM_corn_20C_T1
LM_corn_20C_T2
LM_corn_20C_T3
LM_green_20C_T1
LM_green_20C_T2
LM_green_20C_T3
Lm_Ca_20C_T1_R1
Lm_Ca_20C_T1_R2
Lm_Ca_20C_T2_R1
Lm_Ca_20C_T2_R2
Lm_Ca_20C_T3_R1
Lm_Ca_20C_T3_R2
Lm_Hd_20C_T1_R1
O085_3
O085_4
O087_3
GMW_0567
GMW_0568
GMW_0569
GMW_0570
GMW_0571
Lm_Hd_20C_T1_R2
Lm_Hd_20C_T2_R1
Lm_Hd_20C_T2_R2
Lm_Hd_20C_T3_R1
Lm_Hd_20C_T3_R2
Lm_Wm_20C_T1_R1
Lm_Wm_20C_T1_R2
Lm_Wm_20C_T2_R1
Lm_Wm_20C_T2_R2
Lm_Wm_20C_T3_R1
Lm_Wm_20C_T3_R2
O085_5
O085_6
GMW_0573
Koseki_05_1LLM25
Broccoli_LS806_25_T3
Cucumber_LS806_25_T1
Cucumber_LS806_25_T2
Lm_Ca_25C_T1_R1
Lm_Ca_25C_T1_R2
Lm_Ca_25C_T2_R1
Lm_Ca_25C_T2_R2
Lm_Ca_25C_T3_R1
Lm_Ca_25C_T3_R2
Lm_Hd_25C_T1_R1
Lm_Hd_25C_T1_R2
Lm_Hd_25C_T2_R1
Lm_Hd_25C_T2_R2
Lm_Hd_25C_T3_R1
Lm_Hd_25C_T3_R2
Lm_Wm_25C_T1_R1
Lm_Wm_25C_T1_R2
Lm_Wm_25C_T2_R1
Lm_Wm_25C_T2_R2
Lm_Wm_25C_T3_R1
Lm_Wm_25C_T3_R2
Avopulp_LS806_5_T1
Avopulp_LS806_5_T2
Avopulp_LS806_5_T3
Avopulp_LS808_5_T1
Avopulp_LS808_5_T2
Avopulp_LS808_5_T3
Avopulp_LS810_5_T1
Avopulp_LS810_5_T2
Avopulp_LS810_5_T3
BOlives_LS806_5_T1
BOlives_LS806_5_T2
BOlives_LS806_5_T3
BOlives_LS808_5_T1
BOlives_LS808_5_T2
BOlives_LS810_5_T1
BOlives_LS810_5_T2
BOlives_LS810_5_T3
Broccoli_LS806_5_T1
Broccoli_LS806_5_T2
Broccoli_LS808_5_T1
Broccoli_LS808_5_T2
Broccoli_LS808_5_T3
Broccoli_LS810_5_T1
Broccoli_LS810_5_T2
Broccoli_LS810_5_T3
Mushroom_LS806_5_T1
Mushroom_LS806_5_T2
Mushroom_LS810_5_T1
Mushroom_LS810_5_T2
Cantflesh_LS806_5_T1
Cantflesh_LS806_5_T2
Cantflesh_LS806_5_T3
Cantflesh_LS808_5_T1
Cantflesh_LS808_5_T2
Cantflesh_LS808_5_T3
Cantflesh_LS810_5_T1
Cantflesh_LS810_5_T2
Cantflesh_LS810_5_T3
CantRind_LS806_5_T1
CantRind_LS806_5_T2
CantRind_LS806_5_T3
CantRind_LS808_5_T1
CantRind_LS808_5_T2
CantRind_LS808_5_T3
CantRind_LS810_5_T1
CantRind_LS810_5_T2
CantRind_LS810_5_T3
Cucumber_LS806_5_T2
Cucumber_LS808_5_T1
Cucumber_LS808_5_T2
Cucumber_LS808_5_T3
Cucumber_LS810_5_T1
Cucumber_LS810_5_T2
Cucumber_LS810_5_T3
GBPepper_LS806_5_T1
GBPepper_LS806_5_T2
GBPepper_LS806_5_T3
GBPepper_LS808_5_T1
GBPepper_LS808_5_T2
GBPepper_LS808_5_T3
GBPepper_LS810_5_T1
GBPepper_LS810_5_T2
GBPepper_LS810_5_T3
GOlives_LS806_5_T1
GOlives_LS806_5_T2
GOlives_LS806_5_T3
GOlives_LS808_5_T1
GOlives_LS810_5_T1
GOlives_LS810_5_T2
GOlives_LS810_5_T3
RBPepper_LS806_5_T1
RBPepper_LS806_5_T2
RBPepper_LS806_5_T3
RBPepper_LS808_5_T1
RBPepper_LS808_5_T2
RBPepper_LS808_5_T3
RBPepper_LS810_5_T1
RBPepper_LS810_5_T2
Yonion_LS806_5_T1
Yonion_LS806_5_T2
Yonion_LS806_5_T3
Yonion_LS808_5_T2
Yonion_LS808_5_T3
Yonion_LS810_5_T1
Yonion_LS810_5_T2
Yonion_LS810_5_T3
Lm_GalaStem_5C_T1
Lm_GalaStemDry_5C_T1
Lm_GalaSurface_5C_T1
Avopulp_LS806_10_T1
Avopulp_LS806_10_T2
Avopulp_LS806_10_T3
Avopulp_LS808_10_T1
Avopulp_LS808_10_T2
Avopulp_LS808_10_T3
Avopulp_LS810_10_T1
Avopulp_LS810_10_T2
Avopulp_LS810_10_T3
BOlives_LS806_10_T1
BOlives_LS806_10_T2
BOlives_LS806_10_T3
BOlives_LS808_10_T1
BOlives_LS808_10_T2
BOlives_LS810_10_T1
BOlives_LS810_10_T2
BOlives_LS810_10_T3
Broccoli_LS806_10_T1
Broccoli_LS806_10_T2
Broccoli_LS808_10_T1
Broccoli_LS810_10_T1
Broccoli_LS810_10_T2
Broccoli_LS810_10_T3
Mushroom_LS806_10_T1
Mushroom_LS806_10_T2
Mushroom_LS810_10_T1
Mushroom_LS810_10_T2
Cantflesh_LS806_10_T1
Cantflesh_LS806_10_T2
Cantflesh_LS806_10_T3
Cantflesh_LS808_10_T1
Cantflesh_LS808_10_T2
Cantflesh_LS808_10_T3
Cantflesh_LS810_10_T1
Cantflesh_LS810_10_T2
Cantflesh_LS810_10_T3
CantRind_LS806_10_T1
CantRind_LS806_10_T2
CantRind_LS806_10_T3
CantRind_LS808_10_T1
CantRind_LS808_10_T2
CantRind_LS808_10_T3
CantRind_LS810_10_T1
CantRind_LS810_10_T2
CantRind_LS810_10_T3
Cucumber_LS806_10_T2
Cucumber_LS808_10_T1
Cucumber_LS808_10_T2
Cucumber_LS808_10_T3
Cucumber_LS810_10_T1
Cucumber_LS810_10_T2
Cucumber_LS810_10_T3
GBPepper_LS806_10_T1
GBPepper_LS806_10_T2
GBPepper_LS806_10_T3
GBPepper_LS808_10_T1
GBPepper_LS808_10_T2
GBPepper_LS808_10_T3
GBPepper_LS810_10_T1
GBPepper_LS810_10_T2
GBPepper_LS810_10_T3
GOlives_LS806_10_T1
GOlives_LS806_10_T2
GOlives_LS806_10_T3
GOlives_LS808_10_T1
GOlives_LS810_10_T1
GOlives_LS810_10_T2
GOlives_LS810_10_T3
RBPepper_LS806_10_T1
RBPepper_LS806_10_T2
RBPepper_LS806_10_T3
RBPepper_LS808_10_T1
RBPepper_LS808_10_T2
RBPepper_LS808_10_T3
RBPepper_LS810_10_T1
RBPepper_LS810_10_T2
RBPepper_LS810_10_T3
Yonion_LS806_10_T1
Yonion_LS806_10_T2
Yonion_LS806_10_T3
Yonion_LS808_10_T2
Yonion_LS808_10_T3
Yonion_LS810_10_T1
Yonion_LS810_10_T2
Yonion_LS810_10_T3
Avopulp_LS806_25_T1
Avopulp_LS806_25_T2
Avopulp_LS806_25_T3
Avopulp_LS808_25_T1
Avopulp_LS808_25_T2
Avopulp_LS808_25_T3
Avopulp_LS810_25_T1
Avopulp_LS810_25_T2
Avopulp_LS810_25_T3
BOlives_LS806_25_T1
BOlives_LS806_25_T2
BOlives_LS806_25_T3
BOlives_LS808_25_T1
BOlives_LS808_25_T2
BOlives_LS810_25_T1
BOlives_LS810_25_T2
BOlives_LS810_25_T3
Broccoli_LS806_25_T1
Broccoli_LS806_25_T2
Broccoli_LS808_25_T1
Broccoli_LS810_25_T1
Broccoli_LS810_25_T2
Mushroom_LS806_25_T1
Mushroom_LS806_25_T2
Mushroom_LS810_25_T1
Mushroom_LS810_25_T2
Cantflesh_LS806_25_T1
Cantflesh_LS806_25_T2
Cantflesh_LS806_25_T3
Cantflesh_LS808_25_T1
Cantflesh_LS808_25_T2
Cantflesh_LS808_25_T3
Cantflesh_LS810_25_T1
Cantflesh_LS810_25_T2
Cantflesh_LS810_25_T3
CantRind_LS806_25_T1
CantRind_LS806_25_T2
CantRind_LS806_25_T3
CantRind_LS808_25_T1
CantRind_LS808_25_T2
CantRind_LS808_25_T3
CantRind_LS810_25_T1
CantRind_LS810_25_T2
CantRind_LS810_25_T3
Cucumber_LS806_25_T3
Cucumber_LS808_25_T1
Cucumber_LS808_25_T2
Cucumber_LS808_25_T3
Cucumber_LS810_25_T1
Cucumber_LS810_25_T2
Cucumber_LS810_25_T3
GBPepper_LS806_25_T1
GBPepper_LS806_25_T2
GBPepper_LS806_25_T3
GBPepper_LS808_25_T1
GBPepper_LS808_25_T2
GBPepper_LS808_25_T3
GBPepper_LS810_25_T1
GBPepper_LS810_25_T2
GBPepper_LS810_25_T3
GOlives_LS806_25_T1
GOlives_LS806_25_T2
GOlives_LS806_25_T3
GOlives_LS808_25_T1
GOlives_LS810_25_T1
GOlives_LS810_25_T2
GOlives_LS810_25_T3
RBPepper_LS806_25_T1
RBPepper_LS806_25_T2
RBPepper_LS806_25_T3
RBPepper_LS808_25_T1
RBPepper_LS808_25_T2
RBPepper_LS808_25_T3
RBPepper_LS810_25_T1
RBPepper_LS810_25_T2
RBPepper_LS810_25_T3
Yonion_LS806_25_T1
Yonion_LS806_25_T2
Yonion_LS806_25_T3
Yonion_LS808_25_T2
Yonion_LS808_25_T3
Yonion_LS810_25_T1
Yonion_LS810_25_T2
Yonion_LS810_25_T3
Lm_GalaStem_25C_T1
Lm_GalaStemDry_25C_T1
Lm_GalaStemPA_25C_T1
Lm_GalaStemPL_25C_T1
Lm_GalaSurface_25C_T1
Lm_GSStem_25C_T1
Lm_GSStemDry_25C_T1
Lm_GSStemPA_25C_T1
Lm_GSStemPL_25C_T1
Lm_GSSurface_25C_T1
ADRIAN_01
ADRIAN_02
ADRIAN_03
ADRIAN_04
ADRIAN_05
ADRIAN_06
ADRIAN_13
ADRIAN_14
ADRIAN_15
ADRIAN_16
ADRIAN_17
ADRIAN_18
M263_LM
M263_Lma
M263_LMb
M263_LMc
M263_LMd
M263_Lme
GMW_0403
GMW_0404
GMW_0405
GMW_0406
GMW_0728
GMW_0729
GMW_0730
GMW_0731
GMW_0732
GMW_0733
GMW_0734
GMW_0735
ELC0327
ELC0328
ELC0335
ELC0336
ELC0351
T1-4LM
T1-4LMC
T2-4LM
T2-4LMC
J206_Lm
J207_Lm
J208_Lm
ELC0352
M157_1
M157_11
M157_3
M157_9
M656_LM
M660_LM
GMW_0296
GMW_0294
GMW_0295
GMW_0297
KML_41
KML_50
KML_42
KML_43
KML_44
KML_45
KML_46
KML_47
KML_48
KML_49
KML_51
KML_52
KML_53
KML_54
KML_55
R_143
R_146
M657_LM
M661_LM
T1-6LM
T1-6LMC
T2-6LM
T2-6LMC
T1-8LM
T1-8LMC
T2-8LM
T2-8LMC
T1-10LM
T1-10LMC
T2-10LM
T2-10LMC
GMW_0652
GMW_0653
GMW_0654
GMW_0655
GMW_0656
GMW_0657
GMW_0658
GMW_0659
GMW_0304
GMW_0308
GMW_0305
GMW_0309
GMW_0302
GMW_0303
GMW_0306
GMW_0307
ADRIAN_07
ADRIAN_08
ADRIAN_09
ADRIAN_10
ADRIAN_11
ADRIAN_12
ADRIAN_19
ADRIAN_20
ADRIAN_21
ADRIAN_22
ADRIAN_23
ADRIAN_24
T1-12LM
T1-12LMC
T2-12LM
ELC0331
ELC0332
ELC0339
ELC0340
ELC0355
ELC0356
M157_13
M157_14
M157_15
M157_16
M157_5
M157_6
M157_7
M157_8
T2-12LMC
Pi_005
M127_139
M127_140
M126_139
M126_140
M126_141
M126_142
M126_143
M126_144
M126_43
M126_44
M126_45
M126_46
M126_47
M126_48
M126_91
M126_92
M126_93
M126_94
M126_95
M126_96
M127_91
M127_92
M127_93
M127_94
M127_95
M127_96
M127_141
M127_142
M127_143
M127_144
M127_43
M127_44
M127_45
M127_46
M127_47
M127_48
M128_139
M128_140
M128_141
M128_142
M126_133
M126_134
M126_135
M126_136
M126_137
M126_138
M128_143
M128_144
M128_91
M128_92
M128_93
M128_94
M128_95
M128_96
M128_43
M128_44
M128_45
M128_46
M128_47
M128_48
M127_133
M127_134
M127_135
M127_136
M127_137
M127_138
M127_37
M127_38
M126_37
M126_38
M126_39
M126_40
M126_41
M126_42
M126_85
M126_86
M126_87
M126_88
[truncated: 532 more rows]
