# Supplementary material for: Prediction of population behavior of Listeria monocytogenes in food using machine learning and a microbial growth and survival database
Source: Sci Rep. 2021 May 19;11:10613. doi: 10.1038/s41598-021-90164-z (PMC8134468; doi:10.1038/s41598-021-90164-z)
Supplement: Supplementary file 2 — Supplementary Information 2. [file 41598_2021_90164_MOESM2_ESM.csv]

food name
TPB
BHIB
broth
modified BHIB
TB
TSB
TSYEB
vegetable medium (made with lettuce extract)
minimal medium
minimal medium (reduced salts & amino acids)
nutrient broth
TSYB
TSB-Ye
TSYB (0.6 % Yeast Extract)
Spent Broth
1/10th Strength TSB +0.6 % Yeast Extract
1/30th Strength TSB +0.6 % Yeast Extract
Triple Strength TSB +0.6 % Yeast Extract
TSB +0.6 % Yeast Extract
coldwater shrimps in brine
warmwater shrimps in brine
cold-smoked salmon
salmon
cold-smoked salted rainbow trout
Pasteurized blue crab meat
lobster
seafood salad with mayonnaise - fish part
crab meat
smoked salmon
snow crab meat
pasteurised crabmeat
salmon fillet
cooked shrimp
brined salmon
chilled salmon fillet
shrimp extract
hake
shrimp
sole
tuna
Fresh cooked blue crab meat
raw salmon
cold-smoked atlantic salmon pieces
fresh endive
lettuce
mushrooms
broccoli juice
green bean juice
pasteurised asparagus
cubes of cantaloupe melon
whole cantaloupe melone
corn
greens peas
canned corn
broccoli
Cucumber
bean sprouts
coleslaw dry mix
swedes
broccoli tissue
commercial tofu
homemade tofu
almond slice
dried apricot
Cantaloupe flesh
Honeydew melon flesh
films of corn zein
Watermelon flesh
Avocado pulp
Black olives canned
Button mushrooms
Cantaloupe rind
Green bell pepper
Green olives canned
Red bell pepper
Yellow onions
gala apple, caramel apple
granny smith apple, caramel apple
ground beef
precooked beef
beef
beef cubes (UV sterilised)
"all beef" dog food
ham (beef)
raw beef steak
cooked beef with gravy
beef bologna
fresh beef fillet
luncheon meat
sterilised comminuted beef emulsion
ham
cooked Pork
cooked ham model
ground cooked ham
Arista whole Pork cooked meat
ham cube
Pork bologna slices
smoked-cooked ham
wiener
Cooked cured pork shoulder
sliced cooked ham
Pork
cooked ham
ham sausage
mortadella (bologna like ham)
white pudding
salami Perugino
Salami
cooked Pork liver sausage
ma packed sliced cooked Pork
ma packed sliced cooked ham
Pork roulade
